# Supplementary material for: The Association of Gut Microbiota With Idiopathic Central Precocious Puberty in Girls
Source: Front Endocrinol (Lausanne). 2020 Jan 22;10:941. doi: 10.3389/fendo.2019.00941 (PMC6987398; doi:10.3389/fendo.2019.00941)
Supplement: Supplementary Table 1 — Sample information. [file Table_1.XLSX]

## Sheet: Sheet1
ID	Age (year)	Group	Height (cm)	Weight (Kg)	BMI	FSH	LH	E2	TESTO	HCG	Insulin resistence(IR)	IGF-1	Bone Age(BA)	Tanner Stage
17080692	8.42	Control	140.5	30.8	15.6	16.69	11.56	52	0.41	0.15	9.74825	37	11	B2
17080699	6	Control	110.4	23.1	18.95
17082235	5.5	Control	108.5	21.2	18.01	1.36	0.42	5	0.1	0.34	20.1878	27	5	B1
17082291	9.25	Control	139.7	38.5	19.73	11.33	8.19	90	0.42	0.7	12.3171	513	8.5	B2
17082137	16.25	Control	158.3	50.2	20.03
17082242	7.83	Control	119.3	22.5	15.81	19.41	3.71	8	0.1	0.12	6.32224	287	7.5	B1
17082046	10.5	Control	138.5	37.5	19.55
17082263	9.25	Control	123	20.3	13.42	27.3	51.82	34	16.2	0.33	9.81493		9	B2
17082158	11	Control	148	40.1	18.31
17082179	10	Control	136.7	38.4	20.55
17082081	8	Control	128.5	25.6	15.5	22.77	36.6	36	0.22	0.52	4.14138	217	8.5	B1
18070023	8	Control	132.5	33.3	18.97	26.99	5.23	4	0.25	0.08	6.88916		9.5	B1
18070029	9.58	Control	146.2	35.3	16.52	13.09	15.51	18	0.1	0.23	1.23525	249	1.5	B2
18070019	8.92	Control	128	21.7	13.24	15.81	4.99	6	0.7	0.1	3.34958	133	6.83	B2
18070028	9	Control	120	21	14.58	24.7	9.06	12	0.1	0.06	16.1815	163	7	B2
9001610	8.17	Control	127.6	27.6	16.95
9001642	5.08	Control	110	20.8	17.19
9001654	8.83	Control	128.7	25.6	15.46
9001694	5.17	Control	105	15.5	14.1
9001711	8.55	Control	95	16	17.73
9001719	7.25	Control	123	18	11.9
9001728	7.25	Control	120.8	24.9	17.06
9001733	6.83	Control	115.4	20.9	15.69
17080030	5.33	CPP	119.2	22.7	15.98	18.3	11.61	35	0.1	0.16	7.9908	231	6.5	B2
17080033	7.33	CPP	128.9	25.7	15.47	13.43	5.12	43	0.07	0.02	7.16348	285	8.5	B2
17080021	5.75	CPP	113.1	17.4	13.6	34.46	12.7	27	0.02	0.23	8.606	104	6.5	B2
17080037	7.58	CPP	131.4	30.9	17.9	20.39	7.71	28	0.01		5.0196	241	9	B3
17080024	7.25	CPP	141	35.8	18.01	10.28	17.47	40	0.28	0.16	10.4812	239	11	B2
17080026	6.83	CPP	124.5	22.4	14.45	19.95	15.47	23	0.1	0.29	5.56937	187	7.8	B2
17080027	7.42	CPP	131.5	28.2	16.31	17.66	12.45	69	0.26	0.56	7.37436	21	8.83	B2
17080038	7.5	CPP	137.7	28.8	15.19	13.14	13.09	49	0.14	0.6	9.70889	223	9	B2
17080025	7.5	CPP	125.3	21.6	13.76	21.47	5.46	0		0.21		223	9	B2
17080034	4.08	CPP	109.8	21	17.42	27.72	5.76	41	0.3	0.23		169	5	B2
17080706	7.5	CPP	132.7	24	13.63	16.21	5.87	11	0.1	0.41	5.96378	232	8.5	B2
17080734	7.67	CPP	128.5	27.8	16.84	20.83	5.12	30	0.2	4.22		21	9	B2
17080755	7.25	CPP	139.9	30	15.33	15.4	5.44	13	0.1	0.24	5.45622	221	9	B3
17080720	7.83	CPP	128	29.5	18.01	14.81	13.99	43	0.26	0.16		38		B3
17080664	7.58	CPP	133.7	29.2	16.34	12.79	17.16	18	0.33	0.3	7.54355	316	11.5	B2
17082109	6.58	CPP	131	26.1	15.21	15.33	6.78	18	0.3	0.3	7.0363	232	8.8	B2
17082214	8.17	CPP	136	36	19.46	7.35	5.01	45	0.65		14.6099	371	11.5	B4
17082228	7.75	CPP	127.6	23	14.13	22.81	5.55	25	0.1	0.12	3.70955	134	8	B2
17082200	4.34	CPP	104	19	17.57	27.61	7.66	14	0.6	0.25		178	5.67	B2
17082186	8.21	CPP	129.7	26.4	15.69	16.96	20.25	6	0.19	0.7		252	11.5	B3
17082193	7.52	CPP	123.5	21	13.77	15.64	6.5	20	0.9		3.66524	189	9.5	B3
17082165	7.78	CPP	129.4	34.1	20.37	18.18	6.29	19	0.1	0.07	7.1688	343	8	B2
17082256	6.59	CPP	118	22.5	16.16	24.24	5.34	19	0.2	0.23	6.64302	156	6	B2
18070026	8.21	CPP	125.5	29.1	18.48	10.72	6.02	6	0.8	0.25	7.17161	170	8	B2
18070021	6.58	CPP	120	26.4	18.33	16.45	8.79	15	0.1		13.1883		6.5	B2

## Sheet: Sheet2
ID	Tenner分期
17080034	B2
17082200	B2
9001642
9001694
17080030	B2
17082235	B1
17080021	B2
17080699
18070021	B2
17082109	B2
17082256	B2
9001733
17080026	B2
9001719
9001728
17080024	B2
17080755	B3
17080033	B2
17080027	B2
17080038	B2
17080025	B2
17080706	B2
17082193	B3
17080037	B3
17080664	B2
17080734	B2
17082228	B2
17082165	B2
17082242	B1
17080720	B3
17082081	B1
18070023	B1
9001610
17082214	B4
18070026	B3
17082186	B3
17080692	B2
9001711
9001654
18070019	B2
18070028	B2
17082291	B3
17082263	B2
18070029	B2
17082179
17082046
17082158
17082137
