# Supplementary material for: The Association of Gut Microbiota With Idiopathic Central Precocious Puberty in Girls
Source: Front Endocrinol (Lausanne). 2020 Jan 22;10:941. doi: 10.3389/fendo.2019.00941 (PMC6987398; doi:10.3389/fendo.2019.00941)
Supplement: Supplementary Table 2 — Power effect analysis. [file Table_2.XLSX]

## Sheet: Sheet1
n1	n2	d	power
23	25	0.2	0.167
23	25	0.3	0.267
23	25	0.4	0.389
23	25	0.5	0.524
23	25	0.6	0.656
23	25	0.7	0.771
23	25	0.8	0.861
