# Supplementary material for: The Association of Gut Microbiota With Idiopathic Central Precocious Puberty in Girls
Source: Front Endocrinol (Lausanne). 2020 Jan 22;10:941. doi: 10.3389/fendo.2019.00941 (PMC6987398; doi:10.3389/fendo.2019.00941)
Supplement: Supplementary Table 4 — The correlation between KEGG functional categories and three clinical indicators. [file Table_4.XLSX]

## Sheet: Sheet1
	Spearman correlation			P-value
	FSH	LH	IR	FSH	LH	IR
Amino Acid Metabolism	0.12807	-0.138596	-0.11584	0.601318	0.571491	0.636747
Biosynthesis of Other Secondary Metabolites	0.219298	0.287719	-0.0465116	0.367028	0.232298	0.850032
Cancers	0.0192982	-0.0666667	-0.22115	0.937498	0.786263	0.362894
Carbohydrate Metabolism	0.178947	0.249123	-0.00351031	0.463554	0.303709	0.988621
Cell Growth and Death	-0.140351	-0.210526	-0.320316	0.566583	0.386973	0.181227
Cell Motility	-0.0719298	-0.110526	-0.136902	0.769806	0.652386	0.576248
Cellular Processes and Signaling	0.168421	0.0526316	-0.0684511	0.490672	0.830556	0.780673
Digestive System	0.0263158	-0.0684211	0.0114085	0.914838	0.780767	0.963028
Endocrine System	0.150877	0.00350877	-0.121106	0.537527	0.988626	0.621395
Energy Metabolism	0.138596	-0.296491	-0.205353	0.571491	0.21773	0.399011
Environmental Adaptation	0.054386	0.2	-0.0236946	0.82499	0.411681	0.923295
Enzyme Families	0.0964912	0.270175	0.0131637	0.694348	0.263276	0.957345
Excretory System	0.184211	-0.121053	0.0587977	0.450285	0.621549	0.811028
Folding. Sorting and Degradation	0.349123	0.0157895	-0.19219	0.142909	0.948846	0.430549
Genetic Information Processing	-0.184211	0.0192982	0.164985	0.450285	0.937498	0.49969
Glycan Biosynthesis and Metabolism	0.189474	0.394737	0.211496	0.437215	0.0944205	0.384739
Immune System	0.231579	0.308772	-0.0359807	0.340107	0.198359	0.883736
Immune System Diseases	0.226316	-0.0754386	-0.171128	0.3515	0.758887	0.483626
Infectious Diseases	-0.00877193	-0.287719	0.164107	0.971569	0.232298	0.502005
Lipid Metabolism	0.210526	-0.135088	-0.0675735	0.386973	0.581362	0.783421
Membrane Transport	-0.110526	0.122807	0.0175516	0.652386	0.616466	0.943146
Metabolic Diseases	0.149123	0.149123	0.0430013	0.542322	0.542322	0.861242
Metabolism	0.0578947	-0.391228	0.0377359	0.813881	0.0976531	0.878104
Metabolism of Cofactors and Vitamins	0.115789	-0.27193	-0.0693287	0.636896	0.260067	0.777928
Metabolism of Other Amino Acids	0.0421053	-0.045614	0.0430013	0.864108	0.852896	0.861242
Metabolism of Terpenoids and Polyketides	-0.0824561	-0.17193	-0.10882	0.73718	0.481548	0.657438
Nervous System	0.212281	0.242105	0.062308	0.382937	0.317975	0.799958
Neurodegenerative Diseases	-0.0754386	-0.0982456	0.0342255	0.758887	0.689053	0.889373
Nucleotide Metabolism	-0.182456	0.138596	0.176393	0.454686	0.571491	0.470063
Poorly Characterized	0.0368421	-0.177193	0.033348	0.880971	0.46802	0.892194
Replication and Repair	-0.103509	0.207018	0.072839	0.673252	0.395116	0.766973
Signal Transduction	-0.107018	-0.238596	-0.00175516	0.662789	0.325255	0.99431
Signaling Molecules and Interaction	0.207018	-0.149123	0.0263273	0.395116	0.542322	0.914801
Transcription	-0.175439	0.191228	-0.0473892	0.472508	0.432903	0.847234
Translation	-0.152632	0.0614035	0.0737165	0.532752	0.802807	0.764241
Transport and Catabolism	0.2	0.185965	-0.0438789	0.411681	0.445906	0.858437
Xenobiotics Biodegradation and Metabolism	-0.212281	-0.278947	0.0763493	0.382937	0.247479	0.75606
